# Supplementary material for: Copper(II) Complexes with Carnosine Conjugates of Hyaluronic Acids at Different Dipeptide Loading Percentages Behave as Multiple SOD Mimics and Stimulate Nrf2 Translocation and Antioxidant Response in In Vitro Inflammatory Model
Source: Antioxidants (Basel). 2023 Aug 18;12(8):1632. doi: 10.3390/antiox12081632 (PMC10452038; doi:10.3390/antiox12081632)
Supplement: Supplementary file 1 [file antioxidants-12-01632-s001.zip]

Archive with 1 entries (1 files):
- antioxidants-2525380-supplementary.pdf
